# Supplementary material for: Variabilities in N2 and E Gene Concentrations in a SARS-CoV-2 Wastewater Multiplex Assay
Source: Microorganisms. 2025 Aug 9;13(8):1862. doi: 10.3390/microorganisms13081862 (PMC12388642; doi:10.3390/microorganisms13081862)
Supplement: Supplementary file 1 [file microorganisms-13-01862-s001.zip]

Archive with 1 entries (1 files):
- microorganisms-3765701-supplementary.pdf
